# Supplementary material for: Cellular transitions during cranial suture establishment in zebrafish
Source: Nat Commun. 2024 Aug 13;15:6948. doi: 10.1038/s41467-024-50780-5 (PMC11322166; doi:10.1038/s41467-024-50780-5)
Supplement: Supplementary file 8 — Supplementary Data 5 [file 41467_2024_50780_MOESM8_ESM.xlsx]

## Sheet: Sheet1
	Forward Primer (5'->3')	Reverse Primer (5'->3')	Enzyme	Wildtype band size	Mutant band size
grem1a	GCCATTCCTCACCCAAATAA	CGCCATCCTCTTGGTAAATG	HinfI	183 bp, 115 bp (uncut 298)	284 bp
nog2	CTCCGTAGACAGACAGAAGA	AGGTGGATGGACATGAAGTT	No	262 bp	320 bp
nog3	CATGAGCTCCGACTCGTTCA	GCCACCGTGCTCATTTTCTC	No	209 bp	148 bp
