# Supplementary material for: Cellular transitions during cranial suture establishment in zebrafish
Source: Nat Commun. 2024 Aug 13;15:6948. doi: 10.1038/s41467-024-50780-5 (PMC11322166; doi:10.1038/s41467-024-50780-5)
Supplement: Supplementary file 10 — Source Data [file 41467_2024_50780_MOESM10_ESM.xlsx]

## Sheet: Figure 6E
Fraction of grem1a/sp7 cells
Cell count/100 µM-squared
grem1a:nlsEOS only	grem1a:nlsEOS+, sp7:mCherry+
56.4	0
44.1	0									µµ
39.5	0
57.3	0
63.6	0
51.4	1.36364
64.1	0
32.3	0

## Sheet: Figure 7D
Width of grem1a:nlsEOS domain at coronal sutures
Control	Patent unfused	Patent partially fused
195.486	141.11	26.8971
213.792	59.7143	42.241
165.851	78.7419	29.2057
167.646		29.2067
141.794		25.4867
166.048
166.385
170.347
Width of grem1a:nlsEOS domain at sagittal sutures
Control	Patent unfused
175.212	85.1762
174.09	146.86
100.071	146.058
139.793	89.3581
	82.9933

## Sheet: Figure 7F
De novo osteoblast quantification
De novo osteoblast/100 µM-squared
Control		Treated
Bone Front	Suture	Bone Front	Suture
83	5.5	129.167	6.66667
80	17	159.167	5
55	11	106.667	3.75
79	4.5	148.333	13.125
67	11.6667	115.833	11.25
76.5	9.33333	93.3333
66.5		91.6667
65.5		91.7647
72.5		85.2941
63		85.2941
59.5		78.8235
70

## Sheet: Figure 7H
Vessel density at coronal sutures
Vessel density/100 µM-squared
Control	Fused	Patent
21.4636	21.3584	18.6416
22.03	20.2652	19.7348
23.3312	21.286	18.714
20.304	25.4292	14.5708
20.3956	23.8892	16.1108
19.7156	25.1712	14.8288
22.2684	22.5904	15.3368
21.7772	17.468	17.4096
20.8644	14.274	18.0536
18.5308		16.072
		15.3312

## Sheet: Figure 8C
Non-overlapping Bone Region
Open Area
	Metopic
Control	12.7963	13.1158	7.1467
grem1a-/-; nog2-/-; nog3+/-	12.6302	24.5939	31.0868	22.0662	31.7619
	Coronal
Control	10.6881	10.5135	0	0	0	0
grem1a-/-; nog2-/-; nog3+/-	63.6686	79.014	26.8065	56.9159	65.2977	65.943	81.3842	22.6731	58.1425	73.1493
	Sagittal
Control	19.5022	22.7689	15.0515
grem1a-/-; nog2-/-; nog3+/-	78.4859	31.6107	81.0456	89.2166	31.2487

## Sheet: Figure 8E
Frontal Bone Growth
Net Growth
	11-13 mm
Control	260.399	202.759	252.646	345.825	218.657	200.939	183.891
Mutant	300.849	355.862	338.416	312.656	266.655	296.626	268.201	270.789
	13-15 mm
Control	375.38	341.003	289.802	403.137	157.008	366.186
Mutant	219.06	229.523	158.441	154.456	290.418	297.956	213.012	308.324	293.94	242.204

## Sheet: Figure 8F
Parietal Bone Growth
Net Growth
	11-13 mm
Control	153.507	166.069	80.3726	138.809	141.13	186.055	91.281
Mutant	140.217	206.138	203.73	171.314	117.487	259.555	225.491	192.396
	13-15 mm
Control	238.835	306.363	366.193	240.304	180.906	267.985
Mutant	125.605	189.308	136.748	117.558	225.537	163.104	90.6369	159.883	169.829	172.333

## Sheet: Figure 8H
Supernumerary bones at Sagittal Suture
Percent
	No Ectopic Bones	One Ectopic Bones	Two Ectopic Bones	Three Ectopic Bones
Control	50	50	0	0
grem1a -/-	50	50	0	0
grem1a -/-; nog2 -/-; nog3 +/-	11.1	33.34	44.44	11.11

## Sheet: Figure 8J
Ectopic bone islands within coronal suture
Percent
	No Ectopic Bones	One Ectopic Bones	Two Ectopic Bones	Three Ectopic Bones
Control	100	0	0	0
grem1a -/-	100	0	0	0
grem1a -/-; nog2 -/-; nog3 +/-	44.44	11.11	33.34	11.11

## Sheet: Figure 8L
pSmad 1/5 Quantification
Fraction of pSmad1/5 nuclei
	Control			dhomo het
Suture	0.649123	0.618364	0.637238	0.730127	0.72619	0.700376
Bone	0.529348	0.753571	0.683333	0.633929	0.713315	0.606643

[truncated: 7 more sheets: Figure S1C, Figure S2E, Figure S10C, Figure S11C, Figure S11D, Figure S11F, Figure S11G]
